# Supplementary material for: A Rare Cheek Sinus Presentation of a Type II First Branchial Cleft Anomaly: A Case Report and Literature Review
Source: J Clin Med. 2025 Dec 1;14(23):8519. doi: 10.3390/jcm14238519 (PMC12692879; doi:10.3390/jcm14238519)
Supplement: Supplementary file 1 [file jcm-14-08519-s001.zip]

Archive with 1 entries (1 files):
- jcm-3931211-supplementary.mp4
